# Supplementary material for: Maltose promotes crucian carp survival against Aeromonas sobrial infection at high temperature
Source: Virulence. 2020 Jul 22;11(1):877–88. doi: 10.1080/21505594.2020.1787604 (PMC7549911; doi:10.1080/21505594.2020.1787604)
Supplement: Supplemental Material [file KVIR_A_1787604_SM3901.zip]

Archive with 5 entries (5 files):
- Supplementary Figure Legends.docx
- Supplementary Figure1.png
- Supplementary Figure2.png
- Supplementary Figure3.png
- Supplementary Table.docx
